# Supplementary material for: Diagnostic Accuracy of Serum Hyaluronan for Detecting HCV Infection and Liver Fibrosis in Asymptomatic Blood Donors
Source: Molecules. 2021 Jun 25;26(13):3892. doi: 10.3390/molecules26133892 (PMC8270308; doi:10.3390/molecules26133892)
Supplement: Supplementary file 1 [file molecules-26-03892-s001.zip]

Archive with 1 entries (1 files):
- molecules-1223294-SI.pdf
